# Supplementary material for: Anti-Atopic Effect of Scutellaria baicalensis and Raphanus sativus on Atopic Dermatitis-like Lesions in Mice by Experimental Verification and Compound-Target Prediction
Source: Pharmaceuticals (Basel). 2024 Feb 20;17(3):269. doi: 10.3390/ph17030269 (PMC10974632; doi:10.3390/ph17030269)
Supplement: Supplementary file 1 [file pharmaceuticals-17-00269-s001.zip]

Archive with 1 entries (1 files):
- pharmaceuticals-2857855-supplementary.pdf
